# Supplementary material for: Comparative Evaluation of Large Language and Multimodal Models in Detecting Spinal Stabilization Systems on X-Ray Images
Source: J Clin Med. 2025 May 8;14(10):3282. doi: 10.3390/jcm14103282 (PMC12112668; doi:10.3390/jcm14103282)
Supplement: Supplementary file 1 [file jcm-14-03282-s001.zip]

Archive with 1 entries (1 files):
- jcm-3550108-supplementary.pdf
